# Supplementary material for: Dual-Effect of S-Scheme Heterojunction and CQDs Strengthens the Charge Separation and Transfer in CQDs-g-C3N4/TiO2 Photocatalysts Toward Efficient Tetracycline Degradation
Source: Nanomaterials (Basel). 2026 Jan 28;16(3):181. doi: 10.3390/nano16030181 (PMC12899698; doi:10.3390/nano16030181)
Supplement: Supplementary file 1 [file nanomaterials-16-00181-s001.zip]

Archive with 1 entries (1 files):
- nanomaterials-4097746-supplementary.pdf
